# Supplementary material for: DNA Polymerase I Large Fragment from Deinococcus radiodurans, a Candidate for a Cutting-Edge Room-Temperature LAMP
Source: Int J Mol Sci. 2024 Jan 23;25(3):1392. doi: 10.3390/ijms25031392 (PMC10855757; doi:10.3390/ijms25031392)
Supplement: Supplementary file 1 [file ijms-25-01392-s001.zip]

Archive with 1 entries (1 files):
- ijms-2812143-supplementary.pdf
